# Supplementary material for: Multi-cohort evidence linking edentulism to frailty among older adults
Source: Sci Rep. 2025 Dec 15;15:43768. doi: 10.1038/s41598-025-27516-6 (PMC12705648; doi:10.1038/s41598-025-27516-6)
Supplement: Supplementary file 1 — Supplementary Material 1 [file 41598_2025_27516_MOESM1_ESM.xlsx]

## Sheet: Content
Multi-cohort evidence linking edentulism to frailty among older adults
Jun He1*, Xun Xie2#, Ying Wang3
*Corresponding Authors
Jun He, Email: jun_he@zju.edu.cn
1 Department of Dentistry, Sir Run Run Shaw Hospital, Zhejiang University School of Medicine, 310000, Hangzhou, China 2 Zhejiang University School of Medicine, Hangzhou, 310000, China Stomatology Hospital, School of Stomatology, Zhejiang University School of Medicine, Zhejiang 3 Provincial Clinical Research Center for Oral Diseases, Key Laboratory of Oral Biomedical Research of Zhejiang Province,…
# Xun Xie share the first authorship
Supplemental Table Content
Supplemental Table 1. The items used to construct the frailty index
Supplemental Table 2. Heterogeneity between groups in subgroup analyses
Supplemental Table 3. Subgroup analysis stratified by age
Supplemental Table 4. Subgroup analysis stratified by gender
Supplemental Table 5. Sensitivity analysis with imputation for missing data
Supplemental Table 6. Sensitivity analysis in the baseline non-frail population
Supplemental Table 7. Sensitivity analysis adjusting for baseline frailty index

## Sheet: Table S1
	Table S1. The items used to construct the frailty index
	No	Description of the item			Cut-off value
		CHARLS	ELSA	HRS
	1	Self-reported physician diagnosed heart disease			Yes = 1, No = 0
	2	Self-reported physician diagnosed stroke			Yes = 1, No = 0
	3	Self-reported physician diagnosed cancer			Yes = 1, No = 0
	4	Self-reported physician diagnosed arthritis			Yes = 1, No = 0
	5	Self-reported physician diagnosed chronic lung disease			Yes = 1, No = 0
	6	Self-reported physician diagnosed any emotional, nervous, or psychiatric problems			Yes = 1, No = 0
	7	Self-reported physician diagnosed memory-related disease			Yes = 1, No = 0
	8	Self-reported vision problems	Self-reported eyesight (while using lenses if appropriate)		Yes = 1, No = 0 in the CHARLS; Poor or fair = 1, excellent, very good, or good = 0 in the ELSA and HRS
	9	Self-reported hearing problems	Self-reported hearing (while using hearing aid if appropriate)
	10	Self-reported general health status			Very poor or poor = 1,
					Very good, good, or fair = 0
	11	Difficulty with dressing			Yes = 1, No = 0
	12	Difficulty with bathing or showering			Yes = 1, No = 0
	13	Difficulty with eating			Yes = 1, No = 0
	14	Difficulty with getting in and out of bed			Yes = 1, No = 0
	15	Difficulty with using the toilet			Yes = 1, No = 0
	16	Difficulty with managing money			Yes = 1, No = 0
	17	Difficulty with taking medication			Yes = 1, No = 0
	18	Difficulty with shopping for groceries			Yes = 1, No = 0
	19	Difficulty with preparing meals			Yes = 1, No = 0
	20	Mobility: difficulty with walking 100 yards or one block			Yes = 1, No = 0
	21	Mobility: difficulty with getting up from a chair after sitting for long periods			Yes = 1, No = 0
	22	Mobility: difficulty with climbing several flights of stairs without resting			Yes = 1, No = 0
	23	Mobility: difficulty with lifting or carrying weights over 10 pounds/jins			Yes = 1, No = 0
	24	Mobility: difficulty with picking up a coin from the table			Yes = 1, No = 0
	25	Mobility: difficulty with stooping, kneeling, or crouching			Yes = 1, No = 0
	26	Mobility: difficulty with reaching arms above shoulder level			Yes = 1, No = 0
	27	Depression: feel depressed			Most/Occasionally = 1, Little/Rarely = 0 in the CHARLS; Yes = 1, No = 0 in the ELSA and HRS
	28	Depression: feel everything is an effort			Most/Occasionally = 0, Little/Rarely = 1 in the CHARLS; Yes = 0, No = 1 in the ELSA and HRS
	29	Depression: feel lonely
	30	Depression: have trouble getting going
	31	Depression: feel happy
	32	Cognition: (memory test score + orientation test score) / 14			Continuous variable, ranging
					from 0 to 1
	Memory-related disease included Alzheimer’s disease, dementia.
	The memory test score was the average of words which were not recalled in the immediate and delayed word recall tasks. The memory score ranged from 0 to 10. The orientation test comprised 4 questions about the day of the week, the month, the date of the month, and the year. One point was given for each wrong answer, and the range was from 0 to 4.
	Huang H, Ni L, Zhang L, Zhou J, Peng B. Longitudinal association between frailty and pain in three prospective cohorts of older population. J Nutr Health Aging. 2025, 29(6):100537.

## Sheet: Table S2
	Table S2. Heterogeneity between groups in subgroup analyses
	Study	Age				Gender
		CHARLS	ELSA	HRS		CHARLS	ELSA	HRS
	Frailty status (binary)
	Model1	0.651	0.019	0.57		0.857	0.181	0.956
	Model2	0.641	0.02	0.435		0.866	0.16	0.759
	Model3	0.687	0.025	0.754		0.955	0.124	0.967
	Model4	0.552	0.037	0.959		0.963	0.073	0.772
	Frailty index (per 1% unit)
	Model1	0.691	0.11	0.146		0.497	0.195	0.073
	Model2	0.661	0.1	0.099		0.794	0.137	0.036
	Model3	0.741	0.118	0.233		0.761	0.075	0.08
	Model4	0.522	0.134	0.464		0.738	0.032	0.174
	Model 1: unadjusted.
	Model 2 adjust for: age, gender, ethnicity, and education.
	Model 3 adjust for: age, gender, ethnicity, education, smoking stats, drinking status, and physical activity.
	Model 4 adjust for: age, gender, ethnicity, education, smoking stats, drinking status, physical activity, hypertension, and diabetes.

## Sheet: Table S3
	Table S3. Subgroup analysis stratified by age
	Study	Model 1			Model 2			Model 3			Model 4
		OR (95% CI)	P value		OR (95% CI)	P value		OR (95% CI)	P value		OR (95% CI)	P value
	≤65 years old
	CHARLS (N=7,303)
	Frailty status (binary)	1.43 (1.16-1.76)	7.74e-4		1.32 (1.07-1.63)	0.011		1.3 (1.05-1.61)	0.016		1.33 (1.07-1.66)	0.01
	Frailty index (per 1% unit)	3.09 (1.59-4.6)	5.68e-5		2.43 (0.96-3.91)	0.001		2.31 (0.85-3.77)	0.002		2.37 (0.96-3.77)	9.71e-4
	ELSA (N=2,798)
	Frailty status (binary)	3.44 (2.34-5)	1.51e-10		2.71 (1.83-3.99)	5.21e-7		2.21 (1.46-3.31)	1.41e-4		2 (1.3-3.05)	0.001
	Frailty index (per 1% unit)	9.2 (6.88-11.53)	1.11e-14		7.56 (5.26-9.85)	1.24e-10		5.73 (3.53-7.93)	3.42e-7		4.72 (2.65-6.79)	7.81e-6
	HRS (N=6,661)
	Frailty status (binary)	2.51 (2.15-2.93)	1.91e-31		1.92 (1.63-2.25)	1.71e-15		1.52 (1.29-1.8)	1.02e-6		1.47 (1.23-1.76)	1.76e-5
	Frailty index (per 1% unit)	9.1 (7.97-10.24)	8.64e-55		6.65 (5.54-7.77)	2.1e-31		4.63 (3.55-5.7)	4.19e-17		4.01 (3.02-5)	2.83e-15
	＞65 years old
	CHARLS (N=2,566)
	Frailty status (binary)	1.53 (1.25-1.86)	2.55e-5		1.43 (1.17-1.75)	4.87e-4		1.39 (1.13-1.7)	0.002		1.44 (1.17-1.77)	5.68e-4
	Frailty index (per 1% unit)	3.53 (1.89-5.17)	2.5e-5		2.89 (1.27-4.51)	4.68e-4		2.51 (0.93-4.09)	0.002		2.81 (1.25-4.37)	4.06e-4
	ELSA (N=2,285)
	Frailty status (binary)	2.01 (1.58-2.56)	1.69e-8		1.63 (1.26-2.09)	1.5e-4		1.43 (1.1-1.86)	0.007		1.36 (1.04-1.78)	0.025
	Frailty index (per 1% unit)	6.73 (4.9-8.56)	6.84e-13		5.08 (3.24-6.92)	6.39e-8		3.7 (1.92-5.48)	4.61e-5		3.2 (1.47-4.92)	2.91e-4
	HRS (N=5,661)
	Frailty status (binary)	2.36 (2.05-2.72)	2.29e-32		1.89 (1.63-2.19)	2.38e-17		1.67 (1.44-1.95)	4.48e-11		1.67 (1.43-1.96)	1.64e-10
	Frailty index (per 1% unit)	7.93 (6.85-9.02)	1.43e-45		5.5 (4.4-6.59)	1.23e-22		4.15 (3.08-5.21)	2.64e-14		3.92 (2.89-4.95)	9.74e-14
	Model 1: unadjusted.
	Model 2 adjust for: age, gender, ethnicity, and education.
	Model 3 adjust for: age, gender, ethnicity, education, smoking stats, drinking status, and physical activity.
	Model 4 adjust for: age, gender, ethnicity, education, smoking stats, drinking status, physical activity, hypertension, and diabetes.

## Sheet: Table S4
	Table S4. Subgroup analysis stratified by gender
	Study	Model 1			Model 2			Model 3			Model 4
		OR (95% CI)	P value		OR (95% CI)	P value		OR (95% CI)	P value		OR (95% CI)	P value
	Male
	CHARLS (N=4,648)
	Frailty status (binary)	1.79 (1.44-2.22)	1.27e-7		1.2 (0.95-1.51)	0.119		1.19 (0.94-1.5)	0.136		1.24 (0.98-1.57)	0.074
	Frailty index (per 1% unit)	4.88 (3.3-6.45)	1.35e-9		1.53 (-0.03-3.1)	0.055		1.5 (-0.05-3.04)	0.058		1.75 (0.25-3.26)	0.022
	ELSA (N=2,253)
	Frailty status (binary)	3.43 (2.44-4.79)	7.09e-13		2 (1.39-2.86)	1.62e-4		1.71 (1.18-2.47)	0.004		1.66 (1.13-2.42)	0.009
	Frailty index (per 1% unit)	10.52 (8.33-12.72)	1.24e-20		6.42 (4.27-8.57)	5.1e-9		5.16 (3.06-7.26)	1.53e-6		4.73 (2.73-6.74)	3.83e-6
	HRS (N=4,986)
	Frailty status (binary)	2.62 (2.22-3.09)	5.98e-30		1.83 (1.54-2.19)	1.68e-11		1.55 (1.29-1.86)	2.99e-6		1.53 (1.26-1.85)	1.24e-5
	Frailty index (per 1% unit)	8.52 (7.32-9.73)	7.45e-43		4.92 (3.75-6.09)	2.14e-16		3.46 (2.32-4.6)	2.68e-9		3.14 (2.07-4.22)	1.08e-8
	Female
	CHARLS (N=5,221)
	Frailty status (binary)	1.84 (1.53-2.21)	5.82e-11		1.18 (0.97-1.44)	0.096		1.18 (0.97-1.43)	0.104		1.24 (1.02-1.52)	0.033
	Frailty index (per 1% unit)	5.62 (4.2-7.04)	1.06e-14		1.47 (0.04-2.9)	0.044		1.42 (0-2.84)	0.049		1.84 (0.46-3.22)	0.009
	ELSA (N=2,830)
	Frailty status (binary)	2.57 (2-3.31)	2.11e-13		1.5 (1.14-1.97)	0.004		1.25 (0.94-1.67)	0.123		1.17 (0.87-1.56)	0.306
	Frailty index (per 1% unit)	8.58 (6.71-10.44)	3.21e-19		3.68 (1.87-5.48)	6.72e-5		1.99 (0.27-3.71)	0.023		1.41 (-0.25-3.06)	0.096
	HRS (N=7,336)
	Frailty status (binary)	2.63 (2.31-3)	2.79e-47		1.78 (1.55-2.05)	8.76e-16		1.46 (1.26-1.69)	4.26e-7		1.44 (1.24-1.68)	2.4e-6
	Frailty index (per 1% unit)	10.03 (8.97-11.08)	6.45e-76		5.64 (4.63-6.64)	6.72e-28		3.85 (2.88-4.83)	9.21e-15		3.53 (2.6-4.45)	8.88e-14
	Model 1: unadjusted.
	Model 2 adjust for: age, gender, ethnicity, and education.
	Model 3 adjust for: age, gender, ethnicity, education, smoking stats, drinking status, and physical activity.
	Model 4 adjust for: age, gender, ethnicity, education, smoking stats, drinking status, physical activity, hypertension, and diabetes.

## Sheet: Table S5
	Table S5. Sensitivity analysis with imputation for missing data
	Study	Model 1			Model 2			Model 3			Model 4
		OR (95% CI)	P value		OR (95% CI)	P value		OR (95% CI)	P value		OR (95% CI)	P value
	Amelia algorithm
	CHARLS (N=13,668)
	Frailty status (binary)	2.09 (1.88-2.34)	9.75e-40		1.2 (1.07-1.36)	0.003		1.2 (1.06-1.36)	0.003		1.26 (1.11-1.42)	2.60e-04
	Frailty index (per 1% unit)	6.46 (5.6-7.31)	4.74e-49		1.39 (0.54-2.24)	0.001		1.34 (0.49-2.18)	0.002		1.69 (0.88-2.51)	5.03e-05
	ELSA (N=10,341)
	Frailty status (binary)	3.56 (3.16-4)	1.53e-98		1.71 (1.5-1.96)	1.33e-15		1.42 (1.24-1.63)	6.09e-07		1.38 (1.19-1.59)	1.07e-05
	Frailty index (per 1% unit)	11.27 (10.41-12.13)	1.37e-140		4.53 (3.69-5.36)	2.79e-26		2.9 (2.09-3.7)	1.60e-12		2.55 (1.79-3.32)	3.83e-6
	HRS (N=19,906)
	Frailty status (binary)	2.94 (2.73-3.18)	1.58e-165		1.9 (1.74-2.06)	1.60e-50		1.54 (1.41-1.68)	6.37e-22		1.49 (1.36-1.63)	9.28e-18
	Frailty index (per 1% unit)	10.66 (10.07-11.24)	7.38e-272		5.68 (5.13-6.24)	9.34e-89		3.83 (3.29-4.36)	4.01e-44		3.42 (2.91-3.93)	1.38e-39
	MissForest algorithm
	CHARLS (N=13,668)
	Frailty status (binary)	2.89 (2.58-3.24)	2.30e-75		1.36 (1.2-1.55)	2.26e-06		1.36 (1.19-1.55)	4.37e-06		1.46 (1.28-1.67)	2.72e-08
	Frailty index (per 1% unit)	6.6 (5.84-7.36)	2.43e-64		1.5 (0.76-2.25)	7.53e-05		1.41 (0.67-2.14)	1.74e-04		1.78 (1.07-2.48)	9.04e-07
	ELSA (N=10,341)
	Frailty status (binary)	5.31 (4.69-6.01)	2.83e-155		2.24 (1.95-2.59)	6.53e-29		1.83 (1.57-2.13)	6.97e-15		1.82 (1.55-2.13)	1.96e-13
	Frailty index (per 1% unit)	11.09 (10.35-11.84)	1.09e-178		3.92 (3.23-4.61)	1.55e-28		2.34 (1.69-2.99)	1.85e-12		2.06 (1.45-2.68)	4.42e-11
	HRS (N=19,906)
	Frailty status (binary)	3.71 (3.43-4.03)	1.44e-220		2.32 (2.12-2.55)	3.56e-74		1.8 (1.64-1.99)	5.00e-33		1.77 (1.6-1.96)	1.74e-27
	Frailty index (per 1% unit)	10.2 (9.69-10.71)	<1e-300		5.32 (4.85-5.79)	6.97e-108		3.55 (3.1-3.99)	2.36e-54		3.14 (2.73-3.55)	6.68e-50
	Model 1: unadjusted.
	Model 2 adjust for: age, gender, ethnicity, and education.
	Model 3 adjust for: age, gender, ethnicity, education, smoking stats, drinking status, and physical activity.
	Model 4 adjust for: age, gender, ethnicity, education, smoking stats, drinking status, physical activity, hypertension, and diabetes.

## Sheet: Table S6
	Table S6. Sensitivity analysis in the baseline non-frail population
	Study	Model 1			Model 2
		OR (95% CI)	P value		OR (95% CI)	P value
	Excluding frail population in the baseline
	CHARLS (N=7,886)
	Frailty status (binary)	1.71 (1.45-2.03)	3.35×1010		1.18 (0.98-1.41)	0.081
	Frailty index (per 1% unit)	3.92 (2.85-4.98)	4.93×10-13		1.18 (0.15-2.21)	0.024
	ELSA (N=4,053)
	Frailty status (binary)	2.26 (1.65-3.05)	1.68×10-7		1.18 (0.84-1.63)	0.338
	Frailty index (per 1% unit)	4.23 (2.98-5.48)	4.12×10-11		0.46 (-0.7-1.62)	0.436
	HRS (N=8,905)
	Frailty status (binary)	2.1 (1.82-2.42)	5.79×10-25		1.33 (1.14-1.55)	3.24×10-4
	Frailty index (per 1% unit)	4.89 (4.14-5.63)	3.80×10-37		1.62 (0.93-2.32)	4.13×10-6
	Model 1: unadjusted.
	Model 2: adjust for: age, gender, ethnicity, education, smoking status, drinking status, physical activity, hypertension, and diabetes.

## Sheet: Table S7
	Table S7. Sensitivity analysis adjusting for baseline frailty index
	Study	Model 1			Model 2
		OR (95% CI)	P value		OR (95% CI)	P value
	Adjusting for baseline frailty index
	CHARLS (N=9,869)
	Frailty status (binary)	1.88 (1.64-2.15)	2.77×10-19		1.03 (0.87-1.22)	0.739
	Frailty index (per 1% unit)	5.66 (4.59-6.72)	3.07×10-25		0.21 (-0.67-1.09)	0.64
	ELSA (N=5,083)
	Frailty status (binary)	2.93 (2.39-3.58)	1.39×10-25		1 (0.73-1.37)	0.98
	Frailty index (per 1% unit)	9.49 (8.07-10.91)	1.09×10-38		0.48 (-0.39-1.36)	0.279
	HRS (N=12,322)
	Frailty status (binary)	2.65 (2.39-2.93)	4.55×10-77		1.27 (1.1-1.47)	0.001
	Frailty index (per 1% unit)	9.58 (8.78-10.38)	1.25×10-119		1.39 (0.87-1.9)	1.17×10-7
	Model 1: unadjusted.
	Model 2: adjust for: age, gender, ethnicity, education, smoking status, drinking status, physical activity, hypertension, diabetes and frailty index.
